# Supplementary material for: Germline Variants of Prostate Cancer in Japanese Families
Source: PLoS One. 2016 Oct 4;11(10):e0164233. doi: 10.1371/journal.pone.0164233 (PMC5049788; doi:10.1371/journal.pone.0164233)
Supplement: S1 Table — Family, ID of the large prostate cancer families; ID, ID of each individual; Depth, mean depth of each sample; Coverage, coverage at depth of 20. (XLSX) [file pone.0164233.s001.xlsx]

## Sheet: Depth_Coverage
Family	ID	Depth	Coverage (depth=20)
Fam01	GFPC001	90.37	0.943268
Fam01	GFPC002	97.03	0.951753
Fam01	GFPC003	100.38	0.954696
Fam01	GFPC004	92.76	0.938731
Fam02	GFPC005	95.5	0.951753
Fam02	GFPC006	91.52	0.943878
Fam02	GFPC007	81.66	0.933314
Fam03	GFPC008	119.76	0.966269
Fam03	GFPC009	96.34	0.951778
Fam03	GFPC010	97.19	0.951392
Fam04	GFPC011	101.83	0.9616
Fam04	GFPC012	90.23	0.944308
Fam04	GFPC013	96.95	0.951363
Fam05	GFPC014	97.35	0.952798
Fam05	GFPC015	96.91	0.94785
Fam05	GFPC016	109.04	0.963151
Fam06	GFPC017	101.99	0.959624
Fam06	GFPC018	96.09	0.955198
Fam06	GFPC019	102.36	0.955994
Fam07	GFPC020	95.5	0.954866
Fam07	GFPC021	102.72	0.960453
Fam07	GFPC022	101.39	0.959741
-	AVERAGE	97.9486	0.952444
