# Supplementary material for: Germline Variants of Prostate Cancer in Japanese Families
Source: PLoS One. 2016 Oct 4;11(10):e0164233. doi: 10.1371/journal.pone.0164233 (PMC5049788; doi:10.1371/journal.pone.0164233)
Supplement: S4 Table — ID, ID of each individual; Variants, number of variants detected in each individual. (XLSX) [file pone.0164233.s004.xlsx]

## Sheet: Table S4
ID	Variants
GFPC023	116492
GFPC025	116953
GFPC028	113210
GFPC029	117889
GFPC031	116721
GFPC033	116784
GFPC035	117665
GFPC038	115471
GFPC039	117366
GFPC041	116929
GFPC044	117200
GFPC045	117942
GFPC048	116709
GFPC050	117997
GFPC051	117467
GFPC053	115463
GFPC056	116695
GFPC058	117536
GFPC059	117225
GFPC062	118179
GFPC064	118059
GFPC065	117080
GFPC067	117522
GFPC070	117327
GFPC071	115626
GFPC074	115849
GFPC075	115442
GFPC078	117791
GFPC080	117066
GFPC082	118355
GFPC084	117656
GFPC085	117320
GFPC087	116648
GFPC089	114134
GFPC091	115688
GFPC093	114340
GFPC095	115667
GFPC098	113939
GFPC099	115092
GFPC102	116810
GFPC104	117385
GFPC105	113542
GFPC107	114034
GFPC109	115432
GFPC111	114901
GFPC114	113178
GFPC116	116819
GFPC118	115029
GFPC120	117813
GFPC121	117455
GFPC123	116823
GFPC125	116477
GFPC127	116164
GFPC129	117569
GFPC131	116891
GFPC133	117057
GFPC136	119238
GFPC138	118062
GFPC139	116461
SUM	6875634
AVERAGE	116536
