# Supplementary material for: Germline Variants of Prostate Cancer in Japanese Families
Source: PLoS One. 2016 Oct 4;11(10):e0164233. doi: 10.1371/journal.pone.0164233 (PMC5049788; doi:10.1371/journal.pone.0164233)
Supplement: S5 Table — This table is an output of ANNOVAR. Additional columns of “Sanger-seq” and “SangerResutls” were added. Done, Sanger-seq was performed; Undone, Sanger-seq was not performed; Shared, shared variant was confirmed; WT, wild type; Not confirmed, variant status was not confirmed. (XLSX) [file pone.0164233.s005.xlsx]

## Sheet: Table S5
GFPC	Chr	Start	End	Ref	Alt	Gene	Sanger-seq	SangerResult	RadialSVM_score	RadialSVM_pred	LR_score	LR_pred	Func.refGene	GeneDetail.refGene	ExonicFunc.refGene	AAChange.refGene
GFPC025	chr6	157099209	157099209	C	T	ARID1B	Done	WT	-1.034	T	0.075	T	exonic	NA	nonsynonymous SNV	ARID1B:NM_017519:exon1:c.C146T:p.S49F,ARID1B:NM_020732:exon1:c.C146T:p.S49F
GFPC028	chr8	32505256	32505256	A	G	NRG1	Done	WT	-0.879	T	0.179	T	exonic	NA	nonsynonymous SNV	NRG1:NM_013959:exon1:c.A20G:p.D7G
GFPC031	chr16	3900494	3900494	G	A	CREBBP	Done	Shared	-0.456	T	0.369	T	exonic	NA	nonsynonymous SNV	CREBBP:NM_001079846:exon2:c.C602T:p.A201V,CREBBP:NM_004380:exon2:c.C602T:p.A201V
GFPC031	chr17	30323886	30323886	A	T	SUZ12	Undone	-	-0.731	T	0.249	T	exonic	NA	nonsynonymous SNV	SUZ12:NM_015355:exon15:c.A1864T:p.M622L
GFPC033	chr3	195785168	195785168	A	T	TFRC	Done	WT	0.137	D	0.55	D	exonic	NA	nonsynonymous SNV	TFRC:NM_001128148:exon16:c.T1664A:p.F555Y,TFRC:NM_003234:exon16:c.T1664A:p.F555Y
GFPC033	chr9	98242724	98242724	T	C	PTCH1	Done	WT	0.749	D	0.82	D	exonic	NA	nonsynonymous SNV	PTCH1:NM_000264:exon6:c.A893G:p.N298S,PTCH1:NM_001083602:exon6:c.A695G:p.N232S,PTCH1:NM_001083603:exon6:c.A890G:p.N297S,PTCH1:NM_001083604:exon6:c.A440G:p.N147S,PTCH1:NM_001083605:exon6:c.A440G:p.N147S,PTCH1:NM_001083606:exon6:c.A440G:p.N147S,PTCH1:NM_001083607:exon6:c.A440G:p.N147S
GFPC033	chr11	114112937	114112937	C	T	ZBTB16	Undone	-	-1.053	T	0.099	T	exonic	NA	nonsynonymous SNV	ZBTB16:NM_001018011:exon5:c.C1502T:p.A501V,ZBTB16:NM_006006:exon5:c.C1502T:p.A501V
GFPC035	chr10	102891390	102891390	G	C	TLX1	Done	WT	-0.144	T	0.493	T	exonic	NA	nonsynonymous SNV	TLX1:NM_001195517:exon1:c.G92C:p.G31A,TLX1:NM_005521:exon1:c.G92C:p.G31A
GFPC038	chr11	3697501	3697501	C	T	NUP98	Done	WT	-0.972	T	0.147	T	exonic	NA	nonsynonymous SNV	NUP98:NM_139132:exon32:c.G5069A:p.R1690H,NUP98:NM_016320:exon33:c.G5291A:p.R1764H
GFPC039	chr9	139401847	139401847	C	T	NOTCH1	Done	WT	-0.676	T	0.403	T	exonic	NA	nonsynonymous SNV	NOTCH1:NM_017617:exon22:c.G3553A:p.D1185N
GFPC039	chr13	28592686	28592686	G	T	FLT3	Done	Shared	0.381	D	0.657	D	exonic	NA	nonsynonymous SNV	FLT3:NM_004119:exon20:c.C2459A:p.T820N
GFPC041	chr12	122757457	122757457	A	G	CLIP1	Done	WT	0.033	D	0.581	D	exonic	NA	nonsynonymous SNV	CLIP1:NM_198240:exon24:c.T4144C:p.W1382R,CLIP1:NM_002956:exon25:c.T4249C:p.W1417R,CLIP1:NM_001247997:exon26:c.T4282C:p.W1428R
GFPC044	chr16	89849471	89849471	G	A	FANCA	Done	Shared	0.692	D	0.779	D	exonic	NA	nonsynonymous SNV	FANCA:NM_000135:exon16:c.C1510T:p.R504C,FANCA:NM_001286167:exon16:c.C1510T:p.R504C
GFPC045	chr1	116933503	116933503	C	A	ATP1A1	Done	Shared	1.05	D	0.928	D	exonic	NA	nonsynonymous SNV	ATP1A1:NM_000701:exon10:c.C1322A:p.P441H,ATP1A1:NM_001160233:exon10:c.C1322A:p.P441H,ATP1A1:NM_001160234:exon10:c.C1229A:p.P410H
GFPC045	chr8	38271527	38271527	C	T	FGFR1	Undone	-	-0.092	T	0.432	T	exonic	NA	nonsynonymous SNV	FGFR1:NM_001174066:exon16:c.G1934A:p.R645Q,FGFR1:NM_023105:exon16:c.G1934A:p.R645Q,FGFR1:NM_023106:exon16:c.G1928A:p.R643Q,FGFR1:NM_001174063:exon17:c.G2195A:p.R732Q,FGFR1:NM_001174065:exon17:c.G2195A:p.R732Q,FGFR1:NM_015850:exon17:c.G2195A:p.R732Q,FGFR1:NM_023110:exon17:c.G2201A:p.R734Q,FGFR1:NM_001174064:exon18:c.G2171A:p.R724Q,FGFR1:NM_001174067:exon18:c.G2294A:p.R765Q
GFPC048	chr19	11097174	11097174	C	T	SMARCA4	Done	Shared	0.376	D	0.709	D	exonic	NA	nonsynonymous SNV	SMARCA4:NM_001128845:exon3:c.C665T:p.P222L,SMARCA4:NM_001128846:exon3:c.C665T:p.P222L,SMARCA4:NM_001128847:exon3:c.C665T:p.P222L,SMARCA4:NM_001128848:exon3:c.C665T:p.P222L,SMARCA4:NM_001128849:exon4:c.C665T:p.P222L,SMARCA4:NM_003072:exon4:c.C665T:p.P222L,SMARCA4:NM_001128844:exon5:c.C665T:p.P222L
GFPC050	chr7	128851930	128851930	C	T	SMO	Undone	-	0.034	D	0.483	T	exonic	NA	nonsynonymous SNV	SMO:NM_005631:exon12:c.C2002T:p.R668C
GFPC050	chr12	51207901	51207901	C	G	ATF1	Done	WT	0.185	D	0.554	D	exonic	NA	nonsynonymous SNV	ATF1:NM_005171:exon5:c.C437G:p.T146R
GFPC050	chr12	133219572	133219572	T	C	POLE	Undone	-	-1.14	T	0.025	T	exonic	NA	nonsynonymous SNV	POLE:NM_006231:exon36:c.A4562G:p.N1521S
GFPC051	chr14	68353802	68353802	G	T	RAD51B	Done	Shared	-0.226	T	0.42	T	exonic	NA	nonsynonymous SNV	RAD51B:NM_002877:exon7:c.G637T:p.A213S,RAD51B:NM_133509:exon7:c.G637T:p.A213S,RAD51B:NM_133510:exon7:c.G637T:p.A213S
GFPC056	chr1	65344727	65344727	G	A	JAK1	Done	WT	-0.585	T	0.264	T	exonic	NA	nonsynonymous SNV	JAK1:NM_002227:exon4:c.C310T:p.R104W
GFPC058	chr12	133249223	133249223	C	T	POLE	Done	WT	-1.117	T	0.101	T	exonic	NA	nonsynonymous SNV	POLE:NM_006231:exon15:c.G1676A:p.R559Q
GFPC058	chr16	23646488	23646488	T	C	PALB2	Undone	-	-1.035	T	0.045	T	exonic	NA	nonsynonymous SNV	PALB2:NM_024675:exon4:c.A1379G:p.Q460R
GFPC062	chr3	185797720	185797720	T	G	ETV5	Done	WT	-1.044	T	0.029	T	exonic	NA	nonsynonymous SNV	ETV5:NM_004454:exon7:c.A536C:p.H179P
GFPC062	chr4	1806243	1806243	G	A	FGFR3	Done	Shared	0.943	D	0.86	D	exonic	NA	nonsynonymous SNV	FGFR3:NM_000142:exon9:c.G1262A:p.R421Q,FGFR3:NM_001163213:exon9:c.G1268A:p.R423Q
GFPC062	chr12	57499006	57499006	A	G	STAT6	Undone	-	-0.52	T	0.347	T	exonic	NA	nonsynonymous SNV	STAT6:NM_001178081:exon7:c.T599C:p.L200P,STAT6:NM_001178080:exon8:c.T599C:p.L200P,STAT6:NM_001178078:exon9:c.T929C:p.L310P,STAT6:NM_001178079:exon9:c.T929C:p.L310P,STAT6:NM_003153:exon9:c.T929C:p.L310P
GFPC062	chrX	123179192	123179192	C	A	STAG2	Undone	-	-0.154	T	0.357	T	exonic	NA	nonsynonymous SNV	STAG2:NM_006603:exon7:c.C641A:p.A214E,STAG2:NM_001042749:exon8:c.C641A:p.A214E,STAG2:NM_001042750:exon8:c.C641A:p.A214E,STAG2:NM_001042751:exon8:c.C641A:p.A214E,STAG2:NM_001282418:exon8:c.C641A:p.A214E
GFPC064	chr4	55143617	55143617	C	T	PDGFRA	Done	Shared	0.558	D	0.742	D	exonic	NA	nonsynonymous SNV	PDGFRA:NM_006206:exon13:c.C1849T:p.R617W
GFPC064	chr6	159192355	159192355	G	A	EZR	Undone	-	-0.481	T	0.2	T	exonic	NA	nonsynonymous SNV	EZR:NM_003379:exon8:c.C880T:p.R294C,EZR:NM_001111077:exon9:c.C880T:p.R294C
GFPC064	chr10	123353231	123353231	T	C	FGFR2	Undone	-	-0.302	T	0.416	T	exonic	NA	nonsynonymous SNV	FGFR2:NM_001144913:exon1:c.A101G:p.E34G,FGFR2:NM_001144914:exon1:c.A101G:p.E34G,FGFR2:NM_001144916:exon1:c.A101G:p.E34G,FGFR2:NM_023029:exon1:c.A101G:p.E34G,FGFR2:NM_000141:exon2:c.A101G:p.E34G,FGFR2:NM_001144915:exon2:c.A101G:p.E34G,FGFR2:NM_001144917:exon2:c.A101G:p.E34G,FGFR2:NM_001144918:exon2:c.A101G:p.E34G,FGFR2:NM_001144919:exon2:c.A101G:p.E34G,FGFR2:NM_022970:exon2:c.A101G:p.E34G
GFPC064	chr11	3781810	3781810	G	T	NUP98	Undone	-	-0.696	T	0.302	T	exonic	NA	nonsynonymous SNV	NUP98:NM_005387:exon10:c.C1133A:p.T378N,NUP98:NM_016320:exon10:c.C1133A:p.T378N,NUP98:NM_139131:exon10:c.C1133A:p.T378N,NUP98:NM_139132:exon10:c.C1133A:p.T378N
GFPC064	chr17	59761014	59761017	ATAG	-	BRIP1	Done	WT	NA	NA	NA	NA	exonic	NA	frameshift deletion	BRIP1:NM_032043:exon20:c.3390_3393del:p.I1130fs
GFPC064	chr22	19213805	19213805	C	A	CLTCL1	Undone	-	-0.876	T	0.143	T	exonic	NA	nonsynonymous SNV	CLTCL1:NM_001835:exon12:c.G1884T:p.E628D,CLTCL1:NM_007098:exon12:c.G1884T:p.E628D
GFPC065	chr19	4363416	4363416	G	A	SH3GL1	Done	WT	-0.484	T	0.243	T	exonic	NA	nonsynonymous SNV	SH3GL1:NM_001199943:exon6:c.C535T:p.R179W,SH3GL1:NM_001199944:exon7:c.C487T:p.R163W,SH3GL1:NM_003025:exon7:c.C679T:p.R227W
GFPC067	chr5	176562642	176562642	A	G	NSD1	Done	WT	0.628	D	0.734	D	exonic	NA	nonsynonymous SNV	NSD1:NM_022455:exon2:c.A538G:p.I180V
GFPC070	chr13	28537415	28537415	G	A	CDX2	Done	Shared	-1.061	T	0.102	T	exonic	NA	nonsynonymous SNV	CDX2:NM_001265:exon3:c.C779T:p.P260L
GFPC074	chr16	89831419	89831419	T	G	FANCA	Done	Shared	-0.263	T	0.557	D	exonic	NA	nonsynonymous SNV	FANCA:NM_000135:exon28:c.A2657C:p.E886A,FANCA:NM_001286167:exon28:c.A2657C:p.E886A
GFPC078	chr8	38314945	38314945	A	C	FGFR1	Done	WT	0.31	D	0.602	D	exonic	NA	nonsynonymous SNV	FGFR1:NM_001174063:exon2:c.T20G:p.L7R,FGFR1:NM_001174065:exon2:c.T20G:p.L7R,FGFR1:NM_001174066:exon2:c.T20G:p.L7R,FGFR1:NM_015850:exon2:c.T20G:p.L7R,FGFR1:NM_023105:exon2:c.T20G:p.L7R,FGFR1:NM_023106:exon2:c.T20G:p.L7R,FGFR1:NM_023110:exon2:c.T20G:p.L7R,FGFR1:NM_001174067:exon3:c.T119G:p.L40R
GFPC082	chr2	176973736	176973736	A	G	HOXD11	Done	Shared	0.869	D	0.808	D	exonic	NA	nonsynonymous SNV	HOXD11:NM_021192:exon2:c.A883G:p.K295E
GFPC082	chr16	11000518	11000518	G	C	CIITA	Done	WT	0.172	D	0.557	D	exonic	NA	nonsynonymous SNV	CIITA:NM_000246:exon11:c.G1169C:p.R390P,CIITA:NM_001286402:exon11:c.G1172C:p.R391P
GFPC082	chr22	19203739	19203739	G	A	CLTCL1	Done	WT	-1.041	T	0.055	T	exonic	NA	nonsynonymous SNV	CLTCL1:NM_001835:exon19:c.C2947T:p.R983W,CLTCL1:NM_007098:exon19:c.C2947T:p.R983W
GFPC084	chr19	18583686	18583686	C	A	ELL	Done	Not confirmed	-0.981	T	0.076	T	exonic	NA	nonsynonymous SNV	ELL:NM_006532:exon2:c.G142T:p.V48F
GFPC084	chr19	18583691	18583691	T	A	ELL	Done	Not confirmed	-1.08	T	0.041	T	exonic	NA	nonsynonymous SNV	ELL:NM_006532:exon2:c.A137T:p.D46V
GFPC085	chr22	19203739	19203739	G	A	CLTCL1	Done	Shared	-1.041	T	0.055	T	exonic	NA	nonsynonymous SNV	CLTCL1:NM_001835:exon19:c.C2947T:p.R983W,CLTCL1:NM_007098:exon19:c.C2947T:p.R983W
GFPC087	chr2	47702250	47702250	C	T	MSH2	Done	WT	0.943	D	0.886	D	exonic	NA	nonsynonymous SNV	MSH2:NM_000251:exon12:c.C1846T:p.P616S,MSH2:NM_001258281:exon13:c.C1648T:p.P550S
GFPC087	chr4	55593461	55593461	G	C	KIT	Undone	-	-0.904	T	0.178	T	exonic	NA	nonsynonymous SNV	KIT:NM_000222:exon10:c.G1618C:p.V540L,KIT:NM_001093772:exon10:c.G1606C:p.V536L
GFPC087	chr7	75189034	75189034	A	C	HIP1	Done	WT	.	.	.	.	splicing	NM_001243198:exon15:c.1375+2T>G,NM_005338:exon15:c.1375+2T>G	NA	NA
GFPC087	chr7	75189036	75189036	T	C	HIP1	Done	WT	-1.113	T	0.04	T	exonic	NA	nonsynonymous SNV	HIP1:NM_001243198:exon14:c.A1375G:p.R459G,HIP1:NM_005338:exon14:c.A1375G:p.R459G
GFPC089	chr16	11000835	11000835	C	T	CIITA	Undone	-	-0.398	T	0.468	T	exonic	NA	nonsynonymous SNV	CIITA:NM_000246:exon11:c.C1486T:p.L496F,CIITA:NM_001286402:exon11:c.C1489T:p.L497F
GFPC089	chr17	59870989	59870989	C	T	BRIP1	Done	Shared	0.342	D	0.646	D	exonic	NA	nonsynonymous SNV	BRIP1:NM_032043:exon10:c.G1442A:p.G481D
GFPC091	chr2	25523016	25523016	G	A	DNMT3A	Done	WT	0.844	D	0.79	D	exonic	NA	nonsynonymous SNV	DNMT3A:NM_022552:exon3:c.C169T:p.H57Y,DNMT3A:NM_175629:exon3:c.C169T:p.H57Y,DNMT3A:NM_175630:exon3:c.C169T:p.H57Y
GFPC091	chr9	93624572	93624572	C	A	SYK	Done	WT	-0.18	T	0.529	D	exonic	NA	nonsynonymous SNV	SYK:NM_001135052:exon4:c.C663A:p.D221E,SYK:NM_001174167:exon4:c.C663A:p.D221E,SYK:NM_001174168:exon4:c.C663A:p.D221E,SYK:NM_003177:exon4:c.C663A:p.D221E
GFPC093	chr7	75189034	75189034	A	C	HIP1	Done	WT	.	.	.	.	splicing	NM_001243198:exon15:c.1375+2T>G,NM_005338:exon15:c.1375+2T>G	NA	NA
GFPC093	chr7	75189036	75189036	T	C	HIP1	Done	WT	-1.113	T	0.04	T	exonic	NA	nonsynonymous SNV	HIP1:NM_001243198:exon14:c.A1375G:p.R459G,HIP1:NM_005338:exon14:c.A1375G:p.R459G
GFPC093	chr11	108186635	108186635	C	T	ATM	Done	WT	-0.786	T	0.006	T	exonic	NA	nonsynonymous SNV	ATM:NM_000051:exon41:c.C6092T:p.T2031I
GFPC095	chr1	45798824	45798824	A	G	MUTYH	Done	Shared	1.102	D	0.943	D	exonic	NA	nonsynonymous SNV	MUTYH:NM_001048171:exon5:c.T365C:p.M122T,MUTYH:NM_001048172:exon5:c.T326C:p.M109T,MUTYH:NM_001048173:exon5:c.T323C:p.M108T,MUTYH:NM_001048174:exon5:c.T323C:p.M108T,MUTYH:NM_001128425:exon5:c.T407C:p.M136T,MUTYH:NM_001293190:exon5:c.T368C:p.M123T,MUTYH:NM_001293191:exon5:c.T356C:p.M119T,MUTYH:NM_001293192:exon5:c.T47C:p.M16T,MUTYH:NM_001293196:exon5:c.T47C:p.M16T,MUTYH:NM_012222:exon5:c.T398C:p.M1…
GFPC095	chr13	28592686	28592686	G	T	FLT3	Done	Shared	0.381	D	0.657	D	exonic	NA	nonsynonymous SNV	FLT3:NM_004119:exon20:c.C2459A:p.T820N
GFPC095	chr16	14041653	14041653	G	A	ERCC4	Undone	-	-1.105	T	0.105	T	exonic	NA	nonsynonymous SNV	ERCC4:NM_005236:exon11:c.G2200A:p.G734S
GFPC098	chr7	75189034	75189034	A	C	HIP1	Done	WT	.	.	.	.	splicing	NM_001243198:exon15:c.1375+2T>G,NM_005338:exon15:c.1375+2T>G	NA	NA
GFPC098	chr9	21971161	21971161	T	C	CDKN2A	Done	WT	0.056	D	0.652	D	exonic	NA	nonsynonymous SNV	CDKN2A:NM_000077:exon2:c.A197G:p.H66R,CDKN2A:NM_001195132:exon2:c.A197G:p.H66R
GFPC098	chr9	98270607	98270607	G	C	PTCH1	Undone	-	-0.809	T	0.263	T	exonic	NA	nonsynonymous SNV	PTCH1:NM_000264:exon1:c.C37G:p.R13G
GFPC098	chr11	32456878	32456887	GCCGGGTCCT	-	WT1	Undone	-	NA	NA	NA	NA	exonic	NA	frameshift deletion	WT1:NM_000378:exon1:c.5_14del:p.Q2fs,WT1:NM_024424:exon1:c.5_14del:p.Q2fs,WT1:NM_024426:exon1:c.5_14del:p.Q2fs
GFPC098	chr13	28592686	28592686	G	T	FLT3	Done	WT	0.381	D	0.657	D	exonic	NA	nonsynonymous SNV	FLT3:NM_004119:exon20:c.C2459A:p.T820N
GFPC099	chr11	114027070	114027070	G	A	ZBTB16	Done	WT	-1.096	T	0.059	T	exonic	NA	nonsynonymous SNV	ZBTB16:NM_001018011:exon3:c.G1280A:p.S427N,ZBTB16:NM_006006:exon3:c.G1280A:p.S427N
GFPC104	chr9	21971161	21971161	T	C	CDKN2A	Done	WT	0.056	D	0.652	D	exonic	NA	nonsynonymous SNV	CDKN2A:NM_000077:exon2:c.A197G:p.H66R,CDKN2A:NM_001195132:exon2:c.A197G:p.H66R
GFPC104	chr15	40914250	40914250	G	T	CASC5	Undone	-	-0.996	T	0.035	T	exonic	NA	nonsynonymous SNV	CASC5:NM_144508:exon10:c.G1788T:p.E596D,CASC5:NM_170589:exon11:c.G1866T:p.E622D
GFPC104	chr15	40942753	40942753	C	G	CASC5	Undone	-	-1.126	T	0.036	T	exonic	NA	nonsynonymous SNV	CASC5:NM_144508:exon19:c.C6184G:p.L2062V,CASC5:NM_170589:exon20:c.C6262G:p.L2088V
GFPC107	chr17	57737879	57737879	G	A	CLTC	Done	WT	-0.998	T	0.175	T	exonic	NA	nonsynonymous SNV	CLTC:NM_001288653:exon7:c.G1109A:p.R370Q,CLTC:NM_004859:exon7:c.G1097A:p.R366Q
GFPC109	chr13	28537415	28537415	G	A	CDX2	Done	Shared	-1.061	T	0.102	T	exonic	NA	nonsynonymous SNV	CDX2:NM_001265:exon3:c.C779T:p.P260L
GFPC109	chr19	1615316	1615316	G	A	TCF3	Done	Shared	0.51	D	0.897	D	exonic	NA	nonsynonymous SNV	TCF3:NM_003200:exon18:c.C1790T:p.S597L
GFPC111	chr6	35427112	35427112	T	C	FANCE	Done	Shared	-0.568	T	0.247	T	exonic	NA	nonsynonymous SNV	FANCE:NM_021922:exon6:c.T1118C:p.L373P
GFPC111	chr13	28592686	28592686	G	T	FLT3	Done	Shared	0.381	D	0.657	D	exonic	NA	nonsynonymous SNV	FLT3:NM_004119:exon20:c.C2459A:p.T820N
GFPC111	chr17	38788590	38788590	T	C	SMARCE1	Undone	-	-0.911	T	0.179	T	exonic	NA	nonsynonymous SNV	SMARCE1:NM_003079:exon8:c.A571G:p.T191A
GFPC114	chr3	128205700	128205700	A	G	GATA2	Done	WT	1.09	D	0.973	D	exonic	NA	nonsynonymous SNV	GATA2:NM_001145662:exon2:c.T175C:p.Y59H,GATA2:NM_032638:exon2:c.T175C:p.Y59H,GATA2:NM_001145661:exon3:c.T175C:p.Y59H
GFPC116	chr3	185797720	185797720	T	G	ETV5	Done	WT	-1.044	T	0.029	T	exonic	NA	nonsynonymous SNV	ETV5:NM_004454:exon7:c.A536C:p.H179P
GFPC116	chr6	44219505	44219505	G	A	HSP90AB1	Undone	-	-1.071	T	0.016	T	exonic	NA	nonsynonymous SNV	HSP90AB1:NM_001271969:exon9:c.G1346A:p.R449H,HSP90AB1:NM_001271970:exon9:c.G1346A:p.R449H,HSP90AB1:NM_001271971:exon9:c.G1202A:p.R401H,HSP90AB1:NM_001271972:exon9:c.G1316A:p.R439H,HSP90AB1:NM_007355:exon9:c.G1346A:p.R449H
GFPC116	chr9	139401847	139401847	C	T	NOTCH1	Done	Shared	-0.676	T	0.403	T	exonic	NA	nonsynonymous SNV	NOTCH1:NM_017617:exon22:c.G3553A:p.D1185N
GFPC116	chr16	88968004	88968004	G	C	CBFA2T3	Done	Shared	-0.761	T	0.204	T	exonic	NA	nonsynonymous SNV	CBFA2T3:NM_005187:exon2:c.C212G:p.T71R,CBFA2T3:NM_175931:exon2:c.C29G:p.T10R
GFPC118	chr3	185797720	185797720	T	G	ETV5	Done	WT	-1.044	T	0.029	T	exonic	NA	nonsynonymous SNV	ETV5:NM_004454:exon7:c.A536C:p.H179P
GFPC120	chr2	24952569	24952569	G	A	NCOA1	Undone	-	-1.053	T	0.04	T	exonic	NA	nonsynonymous SNV	NCOA1:NM_003743:exon15:c.G3086A:p.R1029Q,NCOA1:NM_147223:exon15:c.G3086A:p.R1029Q,NCOA1:NM_147233:exon15:c.G3086A:p.R1029Q
GFPC120	chr3	185797720	185797720	T	G	ETV5	Done	WT	-1.044	T	0.029	T	exonic	NA	nonsynonymous SNV	ETV5:NM_004454:exon7:c.A536C:p.H179P
GFPC120	chr5	170738464	170738464	A	G	TLX3	Done	WT	0.099	D	0.603	D	exonic	NA	nonsynonymous SNV	TLX3:NM_021025:exon3:c.A737G:p.D246G
GFPC121	chr3	185797720	185797720	T	G	ETV5	Done	WT	-1.044	T	0.029	T	exonic	NA	nonsynonymous SNV	ETV5:NM_004454:exon7:c.A536C:p.H179P
GFPC121	chr7	75189034	75189034	A	C	HIP1	Done	WT	.	.	.	.	splicing	NM_001243198:exon15:c.1375+2T>G,NM_005338:exon15:c.1375+2T>G	NA	NA
GFPC121	chr7	75189036	75189036	T	C	HIP1	Done	WT	-1.113	T	0.04	T	exonic	NA	nonsynonymous SNV	HIP1:NM_001243198:exon14:c.A1375G:p.R459G,HIP1:NM_005338:exon14:c.A1375G:p.R459G
GFPC121	chr9	139401847	139401847	C	T	NOTCH1	Done	WT	-0.676	T	0.403	T	exonic	NA	nonsynonymous SNV	NOTCH1:NM_017617:exon22:c.G3553A:p.D1185N
GFPC121	chr11	32450067	32450067	G	T	WT1	Undone	-	-0.594	T	0.365	T	exonic	NA	nonsynonymous SNV	WT1:NM_000378:exon2:c.C745A:p.P249T,WT1:NM_001198551:exon2:c.C109A:p.P37T,WT1:NM_001198552:exon2:c.C109A:p.P37T,WT1:NM_024424:exon2:c.C745A:p.P249T,WT1:NM_024426:exon2:c.C745A:p.P249T
GFPC125	chr2	48026447	48026447	T	C	MSH6	Done	WT	-0.501	T	0.467	T	exonic	NA	nonsynonymous SNV	MSH6:NM_001281492:exon2:c.T935C:p.I312T,MSH6:NM_001281493:exon3:c.T419C:p.I140T,MSH6:NM_000179:exon4:c.T1325C:p.I442T,MSH6:NM_001281494:exon4:c.T419C:p.I140T
GFPC125	chr7	75189034	75189034	A	C	HIP1	Done	WT	.	.	.	.	splicing	NM_001243198:exon15:c.1375+2T>G,NM_005338:exon15:c.1375+2T>G	NA	NA
GFPC125	chr12	12006426	12006426	C	G	ETV6	Undone	-	-1.085	T	0.024	T	exonic	NA	nonsynonymous SNV	ETV6:NM_001987:exon4:c.C394G:p.P132A
GFPC127	chr7	75189034	75189034	A	C	HIP1	Done	WT	.	.	.	.	splicing	NM_001243198:exon15:c.1375+2T>G,NM_005338:exon15:c.1375+2T>G	NA	NA
GFPC127	chr7	75189036	75189036	T	C	HIP1	Done	WT	-1.113	T	0.04	T	exonic	NA	nonsynonymous SNV	HIP1:NM_001243198:exon14:c.A1375G:p.R459G,HIP1:NM_005338:exon14:c.A1375G:p.R459G
GFPC127	chr16	14042061	14042061	G	A	ERCC4	Done	Shared	-1.049	T	0.025	T	exonic	NA	nonsynonymous SNV	ERCC4:NM_005236:exon11:c.G2608A:p.V870I
GFPC131	chr1	198717238	198717238	A	G	PTPRC	Done	WT	-1.075	T	0.097	T	exonic	NA	nonsynonymous SNV	PTPRC:NM_080921:exon24:c.A2365G:p.R789G,PTPRC:NM_002838:exon27:c.A2848G:p.R950G
